# Supplementary material for: Evaluation of Antimicrobial Properties and Potential Applications of Pseudomonas gessardii M15 Rhamnolipids towards Multiresistant Staphylococcus aureus
Source: Pharmaceutics. 2023 Feb 19;15(2):700. doi: 10.3390/pharmaceutics15020700 (PMC9958974; doi:10.3390/pharmaceutics15020700)
Supplement: Supplementary file 1 [file pharmaceutics-15-00700-s001.zip]

Archive with 1 entries (1 files):
- pharmaceutics-2211664-supplementary.pdf
